# Supplementary material for: Dietary Patterns and Long-Term Outcomes in Patients with NAFLD: A Prospective Analysis of 128,695 UK Biobank Participants
Source: Nutrients. 2023 Jan 5;15(2):271. doi: 10.3390/nu15020271 (PMC9862257; doi:10.3390/nu15020271)
Supplement: Supplementary file 1 [file nutrients-15-00271-s001.zip]

Archive with 1 entries (1 files):
- nutrients-2122931-supplementary.pdf
